# Supplementary material for: The Shield of Self-Esteem: Buffering against the Impact of Traumatic Experiences, Fear, Anxiety, and Depression
Source: Behav Sci (Basel). 2024 Oct 4;14(10):901. doi: 10.3390/bs14100901 (PMC11505037; doi:10.3390/bs14100901)
Supplement: Supplementary file 1 [file behavsci-14-00901-s001.zip]

Archive with 1 entries (1 files):
- behavsci-3108687-supplementary.pdf
